# Supplementary material for: Systematic Review on Protocols of Coenzyme Q10 Supplementation in Non-Surgical Periodontitis Therapy
Source: Nutrients. 2023 Mar 24;15(7):1585. doi: 10.3390/nu15071585 (PMC10096526; doi:10.3390/nu15071585)
Supplement: Supplementary file 1 [file nutrients-15-01585-s001.zip]

Archive with 1 entries (1 files):
- nutrients-2221426-supplementary.pdf
